# Supplementary material for: Japanese Encephalitis DNA Vaccines with Epitope Modification Reduce the Induction of Cross-Reactive Antibodies against Dengue Virus and Antibody-Dependent Enhancement of Dengue Virus Infection
Source: Vaccines (Basel). 2022 Aug 28;10(9):1411. doi: 10.3390/vaccines10091411 (PMC9506301; doi:10.3390/vaccines10091411)
Supplement: Supplementary file 1 [file vaccines-10-01411-s001.zip]

Archive with 1 entries (1 files):
- vaccines-1834888-supplementary.pdf
